# Supplementary material for: RUCS: rapid identification of PCR primers for unique core sequences
Source: Bioinformatics. 2017 Aug 30;33(24):3917–21. doi: 10.1093/bioinformatics/btx526 (PMC5860091; doi:10.1093/bioinformatics/btx526)
Supplement: Supplementary Data [file btx526_supp.zip]

Archive with 3 entries (2 files):
- btx526-suppl_data/
- btx526-suppl_data/file1.docx
- btx526-suppl_data/file2.docx
